# Supplementary material for: Genome-Wide Identification of the IDD Gene Family in Soybean (Glycine max) and Their Expression Profiles in Response to Drought, Salt Stress, and Different Photoperiod Conditions
Source: Genes (Basel). 2026 Apr 20;17(4):489. doi: 10.3390/genes17040489 (PMC13115625; doi:10.3390/genes17040489)
Supplement: Supplementary file 1 [file genes-17-00489-s001.zip]

Archive with 3 entries (3 files):
- Table S1.Correspondence of provisional GmIDD gene names with official locus identifiers, chromosomal coordinates, and their cl.xlsx
- Table S2. The specific sequences of the primers.xlsx
- Table S3. Summary of the IDD gene members in Arabidopsis thaliana, Oryza sativa and Zea mays.xlsx
