# Supplementary material for: Genome-Wide Identification of the IDD Gene Family in Soybean (Glycine max) and Their Expression Profiles in Response to Drought, Salt Stress, and Different Photoperiod Conditions
Source: Genes (Basel). 2026 Apr 20;17(4):489. doi: 10.3390/genes17040489 (PMC13115625; doi:10.3390/genes17040489)
Supplement: Supplementary file 1 [file genes-17-00489-s001.zip › Table S1.Correspondence of provisional GmIDD gene names with official locus identifiers, chromosomal coordinates, and their cl.xlsx]

## Sheet: Sheet1
Table S1. Correspondence of provisional GmIDD gene names with official locus identifiers, chromosomal coordinates, and their closest Arabidopsis thaliana IDD orthologs.
Provisional Name	Locus ID	Chromosome	Start(bp)	End (bp)	Closest Arabidopsis Ortholog	Amino Acid Identity(%)
GmIDD1	Glyma.01G176600	Chr01	54084880	54089543	AtIDD1	0.68
GmIDD2	Glyma.02G058400	Chr02	5200888	5204493	AtIDD2	0.725
GmIDD3	Glyma.02G058500	Chr02	5213569	5217153	AtIDD2	0.86
GmIDD4	Glyma.02G144400	Chr02	15419699	15424568	AtIDD12	0.686
GmIDD5	Glyma.03G157432	Chr03	40600580	40605267	AtIDD12	0.706
GmIDD6	Glyma.03G179700	Chr03	42505270	42509480	AtIDD10	0.63
GmIDD7	Glyma.03G211700	Chr03	45089108	45092230	AtIDD3	0.686
GmIDD8	Glyma.03G236600	Chr03	46963824	46969240	AtIDD3	0.76
GmIDD9	Glyma.06G033300	Chr06	2574821	2578101	AtIDD2	0.681
GmIDD10	Glyma.07G009100	Chr07	684249	691460	AtIDD7	0.774
GmIDD11	Glyma.08G192300	Chr08	15587792	15593480	AtIDD7	0.745
GmIDD12	Glyma.10G029700	Chr10	2585739	2590206	AtIDD12	0.675
GmIDD13	Glyma.10G051500	Chr10	4600546	4604144	AtIDD10	0.734
GmIDD14	Glyma.10G153200	Chr10	42642898	42648163	AtIDD3	0.711
GmIDD15	Glyma.10G280000	Chr10	53955486	53963073	AtIDD5	0.693
GmIDD16	Glyma.13G139000	Chr13	25127835	25131214	AtIDD10	0.645
GmIDD17	Glyma.13G349500	Chr13	44174686	44177843	AtIDD7	0.669
GmIDD18	Glyma.14G095900	Chr14	9245995	9252865	AtIDD4	0.78
GmIDD19	Glyma.15G024500	Chr15	1975245	1981027	AtIDD11	0.669
GmIDD20	Glyma.16G141100	Chr16	31928200	31932166	AtIDD1	0.701
GmIDD21	Glyma.17G228000	Chr17	40561512	40566304	AtIDD4	0.75
GmIDD22	Glyma.19G159600	Chr19	45112479	45116909	AtIDD12	0.671
GmIDD23	Glyma.19G180400	Chr19	46991850	46994625	AtIDD10	0.628
GmIDD24	Glyma.19G208900	Chr19	49527471	49530321	AtIDD3	0.671
GmIDD25	Glyma.19G234500	Chr19	51563727	51568960	AtIDD8	0.813
GmIDD26	Glyma.20G109400	Chr20	38309601	38316626	AtIDD5	0.685
GmIDD27	Glyma.20G235100	Chr20	49898746	49902871	AtIDD3	0.642
