# Supplementary material for: Genome-Wide Identification of the IDD Gene Family in Soybean (Glycine max) and Their Expression Profiles in Response to Drought, Salt Stress, and Different Photoperiod Conditions
Source: Genes (Basel). 2026 Apr 20;17(4):489. doi: 10.3390/genes17040489 (PMC13115625; doi:10.3390/genes17040489)
Supplement: Supplementary file 1 [file genes-17-00489-s001.zip › Table S2. The specific sequences of the primers.xlsx]

## Sheet: Sheet1
Table S1. The specific sequences of the primers.
Gene symbol		Forward primer (5'-3')		Reverse primer (5-3)
GmIDD1		ATATCAAAGAAGAGGCCCAGAG		CAAATTCACCATTGTCGCTACA
GmIDD2		TTGGCAATGGAGATTTTTCTGG		CACCTTCCGTTTTCTAACACAG
GmIDD3		GCCTCACCAATCTTCGCAAC		GACATTTTGCTGTCCCGACG
GmIDD4		AGCACAAAGAAGAAAGTGGTTC		CGTACGCAGAGGAAAAAGAAAA
GmIDD5		TGTTCCCCACTGCTATTTCCT		GGGTCTCAAGCATTTCTCCTCA
GmIDD6		GATGGGTTCCACCAGAAGCA		GTTTGAGCCAGGATGGTGGA
GmIDD7		GTTGTCTTATCACCAACCACAC		GCACACATAGACCCTTTTCTTC
GmIDD8		CGCAAAACCCTTTAACAACAAC		GCTGTTGTTGTTGCTGTTACTA
GmIDD9		CATTCAGAGCTCAGAAATTCCG		TGGGTTCTCTCATTAAGGCATT
GmIDD10		AAAAGACAGAAAGCTCAACGTC		CAAACCTCAGCTAGTCCAAAAC
GmIDD11		GCCAGTGCTCATTTTGGGTT		GGTGCAGAAGAAGACACAGC
GmIDD12		GAGAACACAACCCCACTCCA		AGTCGAGCTGAGTTGTCACG
GmIDD13		GAGAGAAATGAAGGGAGGCATA		GATATATCCATGGTAGCCGAGG
GmIDD14		TCAACAACCAAATGGGCAACC		ATCCCATTTGCACTACCGAAAC
GmIDD15		GCGAATGCGAATGCGTTATCT		CCACCAACGTAGTTTGCAGC
GmIDD16		CGATGCGGGACCCAATTACA		AGAACCCGCATGAACTCCTC
GmIDD17		TGTATGTGTGCCCAGAACCT		TGCCACAGGTCTTGGAGTGA
GmIDD18		GCACATGTCAACAATAACCACT		GCAATTGCTGTTGTTGTTGTAC
GmIDD19		GCCATGACGAAAACAACCACC		TTGTTAGCTGTCTCTGCAACCT
GmIDD20		CGCCCCATTGTTTTGTAGTTAA		CTCCTAATATCGTAAATGCTTGGC
GmIDD21		GCAACAACAGGAACTACTCTTG		ACAAACATTCCAGAAGAAACGG
GmIDD22		AATCACGTGACCCACCACCT		TTGTGAGACGGTCACCCTTG
GmIDD23		CTGGTTTGCCTGAGGTATTGC		TTGGATTAGATGAATTGGAAGAAGC
GmIDD24		GAGACAAAGAACAAGCACTGAG		GAGCACTTGTCACATTTCCATT
GmIDD25		AACAAGTGCAACGAAGTGCC		TTGTCATGAGGTCGTGTGGG
GmIDD26		CAACAACAACAACAACAACGAG		GTTCGTTCACGTGATTATTCCC
GmIDD27		GCTTTGTCGAAGATCATGGAGC		CCTCCTCCTATGCCCAAAAAGT
GmActin4		GTGTCAGCCATACTGTCCCCATTT		GTTTCAAGCTCTTGCTCGTAATCA
