# Supplementary material for: Genome-Wide Identification of the IDD Gene Family in Soybean (Glycine max) and Their Expression Profiles in Response to Drought, Salt Stress, and Different Photoperiod Conditions
Source: Genes (Basel). 2026 Apr 20;17(4):489. doi: 10.3390/genes17040489 (PMC13115625; doi:10.3390/genes17040489)
Supplement: Supplementary file 1 [file genes-17-00489-s001.zip › Table S3. Summary of the IDD gene members in Arabidopsis thaliana, Oryza sativa and Zea mays.xlsx]

## Sheet: Sheet1
Table S2. Summary of the IDD gene members in Arabidopsis thaliana, Oryza sativa and Zea mays.
Gene symbol	Accession number	Gene symbol	Accession number	Gene symbol	Accession number
OsID1	LOC_Os10g28330	AtIDD1	At5G66730	ZmID1	GRMZM2G011357
OsIDD1	LOC_Os03g10140	AtIDD2	At3G50700	ZmIDD1	GRMZM2G171073
OsIDD2	LOC_Os01g09850	AtIDD3	At1G03840	ZmIDD2	GRMZM2G143723
OsIDD3	LOC_Os09g38340	AtIDD4	AT2G02080	ZmIDD3	GRMZM5G828179
OsIDD4	LOC_Os02g45054	AtIDD5	AT2G02070	ZmIDD4	GRMZM2G151309
OsIDD5	LOC_Os07g39310	AtIDD6	AT1G14580	ZmIDD5	GRMZM2G046290
OsIDD6	LOC_Os08g44050	AtIDD7	At1G55110	ZmIDD6	GRMZM2G035625
OsIDD7	LOC_Os02g31890	AtIDD8	At5G44160	ZmIDD7	GRMZM2G320287
OsIDD8	LOC_Os01g14010	AtIDD9	At3G45260	ZmIDD8	GRMZM2G022213
OsIDD9	LOC_Os01g70870	AtIDD10	At5G03150	ZmIDD9	GRMZM5G884137
OsIDD10	LOC_Os04g47860	AtIDD11	At3G13810	ZmIDD10	GRMZM2G058197
OsIDD11	LOC_Os01g39110	AtIDD12	At4G02670	ZmIDD11	GRMZM2G177693
OsIDD12	LOC_Os08g36390	AtIDD13	At5G60470	ZmIDD13	GRMZM2G021587
OsIDD13	LOC_Os09g27650	AtIDD14	AT1G68130	ZmIDD14	GRMZM2G141031
OsIDD14	LOC_Os03g13400	AtIDD15	AT2G01940	ZmIDD15	GRMZM2G123094
		AtIDD16	AT1G25250	ZmIDD16	GRMZM2G074032
				ZmIDD17	GRMZM2G110107
				ZmIDD18	GRMZM2G465595
				ZmIDDp1	GRMZM2G179677
				ZmIDDveg7	GRMZM2G042666
				ZmIDDveg9	GRMZM2G129261
				ZmIDDp10	GRMZM2G090595
